# Supplementary material for: Raman microspectroscopy and Raman imaging reveal biomarkers specific for thoracic aortic aneurysms
Source: Cell Rep Med. 2021 Apr 28;2(5):100261. doi: 10.1016/j.xcrm.2021.100261 (PMC8149374; doi:10.1016/j.xcrm.2021.100261)
Supplement: Table S1. Reference peaks identified by TCA and MCR, related to Figures 3, 4, 5, 6, and S1 [file mmc2.xlsx]

## Sheet: TCA_peaks (2)
TCA															MCR
Peak [cm-1]	Elastic fibers		Collagen fibers		Nuclei		Aggrecan		Versican		Lipids		Residual ECM		Peak [cm-1]	Elastic fibers		Collagen fibers
																Ce1	Ce9	Cc1	Cc6
528	Des, Isodesmosine	24													515				Cystine
787					O-P-O stretch	33									528		Des, Isodesmosine
817			C-C stretch	34											618				Phenylalanine
848									Glycosamino- glycans	39					642				Tyrosine
855			Proline, Hydroxypriline	34											749				Tryptophane
878			Proline, Hydroxypriline	34											825	Try doublet
904	C-C-N stretch	24													833				Tyrosine
918									Glycogene	40					850	Try doublet
921			Proline, Hydroxypriline	34											854			Proline
938			Proline, Hydroxypriline	34											872			Hydroxyproline
947							C-C deformation	36							920			Proline
957	Des, Isodesmosine	24													1002	Phenylalanine
1007	Phenylalanine	33	Phenylalanine	33	Phenylalanine	33	Phenylalanine	33	Phenylalanine	33			Phenylalanine	33	1003		Phenylalanine	Phenylalanine	Phenylalanine
1066							C-C, C-O stretch	37							1018				Tryptophane
1080									SO3- symmetric stretch	36					1170				Tyrosine
1094					PO2- stretching	33									1213				Phenylalanine & tyrosine
1108	Des, Isodesmosine	24													1246	Amide III
1246															1258				Amide III
1255	Amide III	24													1257		Amide III
1271							Amide III	38							1336				Tryptopjhane
1312											CH2/CH3 twisting	41 42			1412				Aspartic & glutamic acid
1382							CH2 deformation	36							1455				Tryptophane & CH deformation
1443											CH2 deformation	42			1613				Phenylalanine
1455	CH2/CH3 deformation	24													1642				Amide I
1459													CH2/CH3 deformation	35	1672		Amide I
1580					Pyrimidine ring	33
1666	Amide I	24											Amide I	43
1670			Amide I	24
1748											C=O stretch	42
