# Supplementary material for: Raman microspectroscopy and Raman imaging reveal biomarkers specific for thoracic aortic aneurysms
Source: Cell Rep Med. 2021 Apr 28;2(5):100261. doi: 10.1016/j.xcrm.2021.100261 (PMC8149374; doi:10.1016/j.xcrm.2021.100261)
Supplement: Table S2. Summary of statistical analysis for PCA and MCR, related to Figures 2, 3, 4, 5, 6, S3, and S4 — ∗p < 0.05, ∗∗p < 0.01, ∗∗∗p < 0.001. [file mmc3.xlsx]

## Sheet: Statistics detail
Mouse	PCA			WT-Asc vs. Fbln5KO-Asc			WT-Asc vs. Fbln4SMKO-Asc			Fbln5KO-Asc vs. Fbln4SMKO-Asc			Nomality test
				CI	P value	Summary	CI	P value	Summary	CI	P value	Summary
		Elastic fibers	PC-4	-0.002588 to 0.0002908	0.13	ns	-0.004989 to -0.002110	<0.001	***	-0.003840 to -0.0009620	0.001	**	parametric
		Collagen fibers	PC-4	0.001055 to 0.005060	0.003	**	0.002212 to 0.006218	<0.001	***	-0.0008453 to 0.003160	0.33	ns	parametric
				WT-Asc vs. WT-Desc			Fbln5KO-Asc vs. Fbln5KO-Desc			Fbln4SMKO-Asc vs. Fbln4SMKO-Desc
				CI	P value	Summary	CI	P value	Summary	CI	P value	Summary
		Elastic fibers	PC-3	-0.0002644 to 0.0004602	0.53	ns	-0.002628 to 0.0005620	0.16	ns	-0.001982 to -0.0007259	0.003	**	parametric
		Collagen fibers	PC-3	-0.01624 to 0.02571	0.6	ns	-0.01482 to 0.02400	0.58	ns				parametric
			PC-4							-	0.02	-	nonparametric
Mouse & Human				control vs. aTAA
				CI	P value	Summary
		Elastic fibers	PC-5	-0.04869 to -0.0002346	0.05	*							parametric
		Collagen fibers	PC-4	-0.09911 to -0.03442	0.005	**							parametric
				mouse vs. human
				CI	P value	Summary
		Elastic fibers	PC-2	0.01038 to 0.04011	<0.001	***							parametric
		Collagen fibers	PC-6	-0.03022 to 0.02441	0.004	**							parametric
Human				Control vs. aTAA			Control vs. Fbln4SMKO			aTAA vs. Fbln4SMKO
				CI	P value	Summary	CI	P value	Summary	CI	P value	Summary
		Elastic fibers	PC-5	-0.05364 to -0.006444	0.01	*	-0.05532 to -0.01659	0.001	**	-0.02723 to 0.01541	0.74	ns	parametric
		Collagen fibers	PC-4	-0.2522 to 0.1064	0.53	ns	-0.5351 to -0.1766	<0.001	***	-0.4951 to -0.07082	0.01	*	parametric
Mouse	MCR			WT-Asc vs. Fbln5KO-Asc			WT-Asc vs. Fbln4SMKO-Asc			Fbln5KO-Asc vs. Fbln4SMKO-Asc
				CI	P value	Summary	CI	P value	Summary	CI	P value	Summary
		Elastic fibers	Ce1	-0.0009894 to 0.0006441	0.8485	ns	-0.002178 to -0.0005442	0.0016	**	-0.002005 to -0.0003715	0.0049	**	parametric
		Collagen fibers	Cc6	-0.005662 to 0.004680	0.9671	ns	-0.01249 to -0.002149	0.006	**	-0.01200 to -0.001657	0.0098	**	parametric
				WT-Asc vs. WT-Desc			WT-Asc vs. Fbln4SMKO-Asc			WT-Asc vs. Fbln4SMKO-Desc
				95.00% CI of diff.	P value	Summary	95.00% CI of diff.	P value	Summary	95.00% CI of diff.	P value	Summary
		Collagen fibers	Cc6	-0.004410 to 0.004614	>0.9999	ns	-0.01057 to -0.001543	0.0063	**	-0.005486 to 0.003537	0.9294	ns	parametric
				WT-Desc vs. Fbln4SMKO-Asc			WT-Desc vs. Fbln4SMKO-Desc			Fbln4SMKO-Asc vs. Fbln4SMKO-Desc
				95.00% CI of diff.	P value	Summary	95.00% CI of diff.	P value	Summary	95.00% CI of diff.	P value	Summary
		Collagen fibers	Cc6	-0.01067 to -0.001645	0.0054	**	-0.005588 to 0.003435	0.908	ns	0.0005681 to 0.009592	0.0239	**	parametric
Mouse & Human				CI	P value	Summary
		Elastic fibers	Ce1	8.737e-006 to 5.088e-005	0.0171	*							parametric
		Collagen fibers	Cc6	2.801e-005 to 0.0007267	0.04	*							parametric
